# Supplementary material for: A Multidisciplinary Curriculum to Standardize Chest Procedures Training for Trainees in General Surgery, Emergency Medicine, and Critical Care
Source: MedEdPORTAL. 2024 Jul 9;20:11421. doi: 10.15766/mep_2374-8265.11421 (PMC11231065; doi:10.15766/mep_2374-8265.11421)
Supplement: Supplementary file 1 — Surgical Tube Thoracostomy Checklist.docxSample Workshop Schedule.docxInstructor Guide Surgical Chest Tube.docxInstructor Guide Seldinger Chest Tube.docxLow-Cost Chest Tube Model.docxInstructor Guide Chest Tube Securement Station.docxInstructor Guide Thoracentesis.docxInstructor Guide POCUS for Thoracic Procedures.docxThoracic Abnormal US Images.pptxChest Procedures Workshop Evaluation.docx [file mep_2374-8265.11421-s001.zip]

Archive with 11 entries (11 files):
- J. Chest Procedures Workshop Evaluation.docx
- A. Surgical Tube Thoracostomy Checklist.docx
- B. Sample Workshop Schedule.docx
- C. Instructor Guide Surgical Chest Tube.docx
- F. Instructor Guide Chest Tube Securement Station.docx
- G. Instructor Guide Thoracentesis.docx
- I. Thoracic Abnormal US Images.pptx
- D. Instructor Guide Seldinger Chest Tube.docx
- E. Low-Cost Chest Tube Model.docx
- H. Instructor Guide POCUS for Thoracic Procedures.docx
- _Educational Summary Report_11421.pdf
